# Supplementary material for: Acute post stroke depression at a Primary Stroke Center in the Middle East
Source: PLoS One. 2018 Dec 20;13(12):e0208708. doi: 10.1371/journal.pone.0208708 (PMC6301612; doi:10.1371/journal.pone.0208708)
Supplement: S1 Dataset — (XLS) [file pone.0208708.s001.xls]

## Sheet: depression and PHQ9_for_Stacy_t
SN	MinicogPassFail	ClockPF	recall	Age	education	PHQ2Dep	PHQ9score	PHQ9dep	PHQ1	PHQ2	PHQ3	PHQ4	PHQ5	PHQ6	PHQ7	PHQ8	PHQ9	Bothers03nottovery	Gender	Nationality	InitialDiagnosis	ModeofArrival	DoortoPHQ9indays	mRSScorebeforeStroke	NIHSS	ABCD2ScoreForTIA	BloodsugarMmoldl	BloodPressureSystolicmmofHg	BPDiastolic	HeartrateBPM	Temperature	Heightcm	WeightKg	BMI	Onsetofsympt	DiabetesMellitus	Hypertension	Dyslipidemia	PriorStroke	PriorTIA	CardiacDisease	Smoking	Sideaffected	Weakness	Aphasia	Ataxia	Dysarthria	FacialWeakness	Diziness
1	0	0	2	37	2	1	6	0	3	0	1	0	1	0	0	1	0	1	1	2	1	1	5.81389	0	6	0	29	180	95	69	36.5	168	68	24	>48	1	1	2	1	0	0	0	0	0	0	1	0	0	0
2	0	0	.	38	3	0	1	0	0	0	0	0	1	0	0	0	0	1	1	5	1	1	4.14514	0	2	0	6.4	150	90	94	37.5	166	55	19.9	>48	0	0	0	0	0	0	0	1	1	0	0	0	0	0
3	1	0	3	50	4	0	6	0	1	0	1	1	3	0	0	0	0	.	1	5	1	0	6	0	8	0	7.3	210	120	100	36	170	80	27.6	>24	2	1	2	0	0	0	1	3	1	0	0	0	0	0
4	0	2	1	87	.	0	0	0	0	0	0	0	0	0	0	0	0	0	0	2	1	1	2.70833	0	13	0	10.3	160	60	80	36.5	158	80	32.05	05:00	1	1	1	0	0	0	0	1	1	0	0	0	0	0
5	1	0	3	50	1	1	6	0	0	3	0	1	2	0	0	0	0	1	1	2	1	0	0.646528	0	2	0	13.6	144	95	67	36.5	166	85	30.8	>48	1	1	2	0	0	0	0	2	1	0	0	0	0	0
6	1	1	2	41	.	0	3	0	1	0	0	0	0	1	0	0	0	0	1	4	1	1	3.69236	0	3	0	5.9	240	160	90	37	170	70	24.22	08.00	3	1	2	0	0	0	0	2	1	0	0	0	0	0
7	1	1	3	59	.	1	7	0	1	2	0	0	1	1	1	1	0	0	1	4	4	1	3	0	2	0	8.2	160	94	86	36.7	170	80	27.6	02.00	3	0	2	0	0	0	1	0	0	0	1	0	0	0
8	1	0	3	60	1	0	6	0	0	1	2	1	0	0	0	2	0	.	0	5	1	0	4	0	6	0	5.5	130	56	90	37	152	55	23.8	>12	1	1	0	0	0	0	0	2	1	0	0	0	1	0
9	0	0	2	50	.	0	4	0	0	2	1	1	0	0	0	0	0	.	1	5	1	1	3	0	3	0	18.4	142	80	104	37	160	64	25	03.00	1	0	2	0	0	1	0	2	1	0	0	0	0	0
10	0	0	2	56	2	0	16	1	0	2	2	2	2	2	2	2	2	1	1	2	1	1	0.574306	0	4	0	7.5	180	100	60	36.5	165	76	27.9	06.00	1	1	2	1	0	0	1	2	1	0	0	0	0	0
11	0	0	2	63	3	1	8	0	2	1	2	1	1	1	0	0	0	0	1	3	1	1	1.58194	0	5	0	8.6	160	90	80	36.5	174	99	32.7	>24	1	1	2	0	0	0	1	1	1	0	0	1	1	0
12	0	0	2	64	3	.	.	.	.	.	.	.	.	.	.	.	.	.	1	6	1	0	0.552083	3	5	0	19	190	80	90	36	174	103	34	08.00	1	1	1	1	0	1	1	0	0	0	0	0	0	1
13	1	1	3	28	.	0	6	0	1	1	2	2	0	0	0	0	0	1	1	3	1	0	0	0	4	0	5.4	106	60	82	36.5	164	88	32.7	03.00	3	1	0	1	0	1	0	0	0	0	0	0	0	0
14	1	0	3	62	.	0	8	0	1	0	1	1	1	1	1	1	1	.	0	3	1	0	2.25833	0	2	0	8	149	64	78	36.6	.	.	.	06.00	1	1	0	0	0	0	0	1	1	0	0	0	0	0
15	1	0	3	53	4	0	14	1	0	1	3	1	0	3	0	3	3	0	1	3	1	1	2.50972	1	13	0	5.6	120	70	64	36.5	182	109	32.9	06.00	0	0	0	1	0	1	1	1	1	0	0	0	0	0
16	1	0	3	49	1	0	1	0	0	0	0	0	0	0	1	0	0	1	1	2	1	0	0	0	7	0	5.4	140	80	80	36.8	163	59	22.2	06.00	1	0	0	0	0	0	1	2	1	0	0	1	1	0
17	1	0	3	48	.	0	8	0	2	0	0	3	0	0	0	3	0	0	1	2	1	1	1	0	4	0	5.1	160	110	75	36.9	173	93	31	>48	0	2	2	0	0	0	0	1	1	0	1	0	0	0
18	0	0	2	31	4	1	5	0	3	0	2	0	0	0	0	0	0	0	1	2	3	1	1	0	0	3	4.1	112	74	110	36.5	162	80	30.4	05.00	0	0	0	0	0	1	0	1	1	0	1	1	0	0
19	1	0	3	58	.	0	5	0	2	0	0	1	0	0	2	0	0	.	1	2	1	0	0.841667	0	3	0	16.3	170	120	99	37	172	78	26.3	01.00	1	1	1	0	0	1	0	2	1	0	0	1	0	0
20	0	0	.	33	4	1	13	1	1	2	1	2	1	3	2	1	0	.	0	3	4	1	0.539583	0	2	0	31	110	70	82	36.5	167	64	22.9	>48	0	0	0	0	0	0	0	0	0	0	0	0	0	0
21	1	1	2	63	3	.	.	.	.	.	.	.	.	.	.	.	.	.	1	2	1	1	0	0	1	0	13.6	185	95	72	36.8	169	64	22.4	01:45	1	1	1	0	0	0	0	0	0	0	1	0	0	0
22	0	0	2	42	3	0	3	0	1	0	1	1	0	0	0	0	0	.	1	3	1	1	0	0	3	0	5.6	130	80	110	37	165	130	47.7	01.00	2	0	0	0	0	0	1	1	1	0	0	1	0	0
23	0	0	2	46	2	0	0	0	0	0	0	0	0	0	0	0	0	.	1	2	2	1	2	0	2	0	6.4	150	70	79	36.2	175	75	24.4	02.00	3	1	2	0	0	0	0	2	1	0	0	0	0	0
24	1	0	3	30	1	0	0	0	0	0	0	0	0	0	0	0	0	.	1	2	1	1	0	0	2	0	5	230	140	104	36.5	150	65	28.8	03.00	0	2	0	0	0	0	0	0	0	0	1	0	0	0
25	0	0	2	58	.	0	5	0	0	0	1	0	0	2	0	2	0	.	0	5	1	0	0	0	1	0	9.7	160	90	90	37.5	154	60	25.3	01:30	0	1	2	1	0	0	0	1	1	0	0	0	0	0
26	1	1	3	38	4	0	4	0	1	0	0	1	1	0	0	1	0	0	1	5	1	1	2	0	12	0	6.3	170	100	74	36.5	189	94	26.3	10.00	3	1	2	0	0	0	1	2	1	0	0	1	0	0
27	1	0	2	45	4	1	7	0	3	1	0	0	1	1	0	1	0	0	1	2	1	0	1	0	2	0	6.5	157	104	124	37.2	170	78	26.9	>48	0	1	0	0	0	0	1	1	1	0	0	0	0	0
28	0	0	0	57	.	0	8	0	0	1	1	0	1	2	2	1	0	.	1	2	1	1	0.563194	0	12	0	15.2	160	80	75	37.2	150	50	22.2	04.30	1	0	1	0	0	0	0	0	0	0	0	0	0	0
29	1	0	3	34	4	1	3	0	3	0	0	0	0	0	0	0	0	0	1	2	1	0	3.39653	0	1	0	4.8	160	90	89	36.6	170	79	27.3	01.00	0	0	2	0	0	0	0	0	0	0	1	0	0	1
30	1	1	3	55	3	1	12	1	3	1	3	0	3	1	0	1	0	.	1	2	3	0	2	0	3	0	5.4	170	100	110	37	168	95	33.6	01.00	0	2	2	0	0	0	0	2	1	0	0	0	0	0
31	0	0	0	59	2	0	12	1	2	0	2	1	1	2	1	2	1	2	1	4	1	0	2.51111	4	4	0	5.2	180	80	100	36.8	187	97	27.7	>48	1	1	0	0	0	0	0	2	1	0	0	0	0	0
32	1	0	2	36	3	0	1	0	0	1	0	0	0	0	0	0	0	0	1	2	1	1	0	0	2	0	4.9	150	100	100	36.5	170	85	29.4	unsure	0	0	2	0	0	0	0	2	1	0	0	1	0	0
33	0	0	0	90	.	1	19	1	1	2	3	3	2	2	2	3	1	.	1	6	1	0	3	4	4	0	7	140	60	70	36.5	159	56	22.1	>48	1	1	1	0	0	1	0	0	0	0	1	0	0	0
34	1	0	3	53	2	1	22	1	3	3	2	3	2	3	3	0	3	.	1	2	1	1	0.655556	0	2	0	6.2	120	70	80	36.5	169	76	26.6	02.00	1	1	2	1	0	1	1	0	0	0	0	0	0	1
35	0	0	1	41	2	.	.	.	.	.	.	.	.	.	.	.	.	.	1	2	1	1	0	0	6	0	4.6	180	110	75	36.9	160	61	23.8	02.00	3	2	2	0	0	0	0	1	1	1	0	0	1	0
36	1	0	3	60	.	0	0	0	0	0	0	0	0	0	0	0	0	.	1	3	1	1	1.64028	0	2	0	13.7	170	75	80	36.8	175	90	29.3	02.30	1	1	0	0	0	0	0	2	1	0	0	0	0	0
37	0	0	1	68	1	0	6	0	1	1	0	0	1	1	2	0	0	.	0	6	1	1	0	0	3	0	12.9	150	80	60	36.5	158	58	23.23	>24	1	1	0	0	0	1	0	1	1	0	0	0	0	0
38	1	0	3	48	.	0	0	0	0	.	0	0	0	.	0	0	0	.	1	2	1	1	0.631944	0	2	0	6.9	150	80	65	36.5	170	70	24.2	00.50	0	2	0	0	0	0	0	0	0	0	1	0	0	0
39	1	1	1	30	2	1	22	1	3	3	2	3	2	3	3	0	3	.	1	2	1	1	2	0	2	0	5.4	120	60	70	36.8	170	70	24.2	>48	0	0	2	0	0	0	1	1	1	0	0	0	0	0
40	1	1	3	47	3	0	4	0	0	0	0	2	2	0	0	0	0	0	0	5	4	0	4	0	8	0	7.7	130	70	100	37	165	65	23.8	04.00	0	0	0	0	0	0	0	2	1	0	0	0	0	0
41	0	1	0	53	2	1	10	1	3	0	0	2	0	2	0	2	1	.	1	2	1	1	3	0	7	0	13	130	80	90	36.5	175	99	32.3	>48	1	1	2	0	0	0	1	1	1	0	1	1	0	0
42	0	0	0	48	1	0	2	0	1	0	0	1	0	0	0	0	0	1	1	2	2	1	0	0	4	0	9.4	180	110	90	36.7	160	85	33.2	03.00	0	1	2	0	0	0	0	2	1	0	0	0	0	0
43	0	0	2	36	2	.	.	.	.	.	.	.	.	.	.	.	.	.	1	2	2	1	1	0	3	0	6.5	180	100	90	36.5	156	55	22.6	>48	0	2	0	0	0	0	0	0	0	0	0	0	0	0
44	0	0	2	36	2	.	.	.	.	.	.	.	.	.	.	.	.	.	1	2	2	1	1	0	3	0	6.5	180	100	90	36.5	156	55	22.6	>48	0	2	0	0	0	0	0	0	0	0	0	0	0	0
45	1	0	3	49	1	0	1	0	0	0	1	0	0	0	0	0	0	.	1	3	1	1	0.84375	0	2	0	6.2	140	90	98	36.7	167	70	25.1	01.45	3	0	2	0	0	0	0	0	0	0	0	1	0	0
46	1	0	3	48	4	0	3	0	2	0	0	1	0	0	0	0	0	0	1	5	1	1	0	0	3	0	17.6	140	80	82	37	168	90	31.8	02.00	2	0	2	0	0	0	0	2	1	0	0	1	0	0
47	0	0	0	75	.	1	8	0	3	0	2	0	0	0	0	3	.	3	1	3	1	0	2.61944	0	8	0	7.3	110	60	55	36.5	152	64	27.7	>48	0	1	1	0	0	0	0	0	0	0	0	0	1	0
48	0	0	0	45	2	1	7	0	3	1	2	1	0	0	0	0	0	.	1	2	2	0	1	0	7	0	8	160	100	80	36.4	.	.	.	01.00	2	1	2	0	0	0	0	1	1	0	0	0	0	0
49	0	1	1	63	4	0	6	0	1	1	3	1	0	0	0	0	0	0	1	5	2	1	2	0	2	0	7	212	120	70	36.5	174	90	29.7	02.00	0	1	0	0	0	0	0	1	1	0	0	0	0	1
50	1	0	0	42	.	0	6	0	0	1	1	1	1	2	0	0	0	0	1	4	1	1	0	0	5	0	6.2	215	135	95	37	172	80	27	unsure	3	0	2	0	0	0	0	1	1	0	0	0	0	0
51	1	1	3	36	2	1	12	1	2	3	2	2	1	2	0	0	1	.	0	6	1	0	1	0	5	0	7.8	155	80	90	36.5	160	50	19.5	02.00	0	0	0	0	0	0	0	2	1	0	0	0	0	0
52	1	0	3	36	1	1	11	1	3	0	0	0	3	0	3	2	0	1	1	2	1	1	0	0	2	0	8.1	210	130	127	37.5	176	78	25.1	00.30	3	1	2	0	0	0	0	2	1	0	0	1	0	0
53	0	2	1	42	.	.	.	.	.	.	.	.	.	.	.	.	.	.	1	2	1	1	1	0	4	0	6.5	138	70	60	36.5	168	64	22.6	03.00	0	0	0	0	0	0	0	1	1	0	0	1	0	0
54	0	1	1	49	1	0	2	0	0	0	1	1	0	0	0	0	0	.	1	2	1	1	2	0	8	0	17.5	210	110	106	37	168	65	23	05.00	1	1	2	0	0	0	0	2	1	0	0	0	0	0
55	1	0	3	51	1	0	3	0	0	0	0	0	3	0	0	0	0	.	1	2	1	0	1	0	2	0	8.8	192	121	92	36.8	158	71	28.4	>48	1	1	0	0	0	0	1	1	1	0	0	0	0	0
56	0	0	0	65	3	0	10	1	0	1	2	2	3	0	0	2	0	.	1	4	1	1	1	0	2	0	15.8	160	100	88	36.8	172	90	30.4	01.00	1	1	2	0	0	0	0	1	1	0	0	0	0	0
57	0	0	1	54	3	0	0	0	0	0	0	0	0	0	0	0	0	.	1	2	1	1	1	0	7	0	9.6	150	100	100	36.8	170	76	26.3	01.00	1	0	2	0	0	1	0	1	1	0	0	0	0	0
58	0	0	1	33	3	0	8	0	0	1	0	2	0	1	1	2	1	.	0	5	3	1	1	0	5	0	6.5	130	90	85	36.7	154	84	35.4	02.00	3	0	0	0	0	0	0	1	1	0	0	0	0	1
59	1	0	3	39	3	0	0	0	0	0	0	0	0	0	0	0	0	0	1	2	1	0	1	0	1	0	19.8	140	90	102	36.6	151	61	26.7	>48	1	0	2	0	0	0	0	2	1	0	0	0	0	0
60	1	0	3	35	1	1	7	0	3	0	1	1	1	0	0	1	0	.	1	2	1	1	0	0	8	0	16.4	190	120	82	37	172	75	25.3	>12	1	1	2	0	0	0	0	1	1	0	0	0	0	0
61	0	0	2	43	1	1	16	1	3	1	3	3	3	1	1	0	1	1	0	6	1	0	3	0	0	0	4.1	100	60	80	36.4	160	84	32.8	unsure	0	0	0	0	0	0	0	0	0	0	0	0	0	1
62	1	0	3	51	3	1	11	1	2	1	0	3	2	3	.	0	0	0	1	2	1	1	0	0	6	0	9.5	150	90	55	37	170	70	24.22	01.00	2	2	2	0	0	0	0	1	1	0	0	1	1	0
63	0	0	2	27	2	1	11	1	1	2	2	3	2	0	1	0	0	3	1	6	1	1	3	0	2	0	5.3	110	70	78	37	158	60	24	>24	0	0	0	0	0	0	0	1	1	0	0	0	0	0
64	.	.	.	63	.	0	2	0	0	0	1	1	0	0	0	0	0	0	1	5	2	1	.	0	4	0	10.6	150	80	60	36.5	160	73	28.5	02.00	0	1	0	0	0	0	0	1	1	0	0	0	0	0
65	0	1	1	66	3	0	2	0	0	0	0	1	0	1	0	0	0	1	1	2	1	1	.	0	2	0	10.1	120	60	92	37	168	120	42.5	>12	1	1	0	1	0	0	0	2	1	0	0	1	0	0
66	1	1	3	51	1	0	1	0	0	0	1	0	0	0	0	0	0	0	1	2	1	1	0	0	7	0	5.5	150	90	98	37	170	80	27.6	00:45	0	0	2	0	0	0	0	2	1	0	0	0	0	0
67	0	0	1	63	3	0	8	0	1	1	1	1	1	1	1	1	0	0	1	2	1	1	0.64375	0	6	0	6.6	210	104	110	37	172	66	22.3	02.00	0	1	0	0	0	0	0	2	1	0	0	1	0	0
68	1	0	3	47	.	0	0	0	0	0	0	0	0	0	0	0	0	.	1	2	1	1	0.639583	0	7	0	18.8	114	60	68	37.2	158	55	22	>24	2	0	2	0	0	0	0	2	1	0	0	0	0	0
69	1	1	3	39	.	0	3	0	0	1	0	1	1	0	0	0	0	0	0	5	2	1	0.127083	0	7	0	8.6	204	123	84	36.7	158	70	28	unsure	1	1	2	0	0	0	0	1	1	0	0	0	0	1
70	0	0	2	52	2	0	3	0	0	0	1	1	0	0	1	0	0	0	0	2	1	0	0	0	2	0	12.3	130	70	70	37	.	.	.	unsure	1	0	0	0	0	0	0	1	1	0	0	0	1	0
71	1	0	3	45	3	0	0	0	0	0	0	0	0	0	0	0	0	.	1	5	3	1	.	0	3	0	6.6	118	79	62	36.7	177	100	31.9	01.30	3	0	0	0	0	0	1	0	0	0	0	1	0	0
72	0	0	0	68	4	0	1	0	0	0	1	0	0	0	0	0	0	0	0	5	2	0	0	0	9	0	7.2	147	70	79	36.5	157	56	22.72	>48	0	0	2	0	0	0	0	1	1	0	0	0	0	0
73	1	1	3	55	.	0	4	0	1	1	1	1	0	0	0	0	0	0	1	2	1	1	1.92569	0	2	3	4.9	141	79	73	36.4	164	74	27.5	02:00	0	0	0	0	1	0	0	2	1	0	0	0	0	0
74	1	0	3	59	4	1	5	0	3	0	0	0	0	0	0	2	0	.	1	6	1	1	1	3	2	0	13.5	124	56	82	36.6	170	111	38.4	>12	1	1	1	1	0	1	0	2	1	0	1	0	0	1
75	0	1	0	68	.	0	0	0	0	0	0	0	0	0	0	0	0	.	1	2	1	0	.	0	2	0	17.8	171	81	74	36.4	158	75	30	02.00	1	1	1	0	0	1	0	2	1	0	0	0	0	0
76	1	1	3	43	.	1	9	0	3	3	0	1	0	0	2	0	0	0	1	2	1	1	3.70069	0	2	0	14	150	75	68	36.8	158	65	26	unsure	2	2	0	0	0	0	1	0	0	0	1	0	0	1
77	.	.	.	31	.	0	9	0	0	2	0	3	3	0	0	0	1	.	1	2	1	1	.	0	19	0	7	141	100	60	36.7	165	85	31.2	unsure	2	0	0	0	0	0	0	2	1	0	0	0	0	0
78	0	0	1	67	0	1	20	1	3	3	3	3	3	2	0	3	0	1	0	4	1	1	2	3	8	0	7.9	138	89	128	36.4	155	115	47.8	>48	2	1	0	1	0	1	0	2	1	0	0	1	1	0
79	1	1	3	27	.	0	1	0	0	0	0	1	0	0	0	0	.	.	1	2	1	1	3	0	0	0	4.5	131	96	60	36.5	160	62	24.2	>24	0	2	0	0	0	0	0	2	1	0	0	0	0	0
80	1	0	3	47	2	0	8	0	0	0	0	3	2	3	0	0	0	1	1	2	2	1	1	0	7	0	11.2	163	101	82	36.9	165	90	33	06.00	2	1	0	0	0	0	0	1	1	0	0	1	0	0
81	1	1	3	41	4	.	.	.	.	.	.	.	.	.	.	.	.	.	1	2	1	1	0	0	4	0	11.8	153	100	92	36.8	171	73	24.9	01.00	2	1	2	0	0	0	0	2	1	0	0	1	0	0
82	0	.	0	77	3	0	12	1	0	1	2	1	2	1	2	1	2	.	1	6	1	1	1	4	2	0	9.7	175	81	80	36.8	168	78	27.6	>24	1	1	0	0	0	0	0	0	0	0	0	0	0	1
83	0	0	1	52	3	0	6	0	0	0	3	3	0	0	0	0	0	0	1	6	1	0	0	0	4	0	9.3	147	85	68	36.8	175	75	24.4	>48	1	1	0	0	0	0	0	1	1	0	0	0	0	0
84	1	1	2	41	3	1	17	1	3	3	3	1	3	3	1	0	0	0	0	2	2	0	1	0	11	0	8.2	223	127	80	36.6	153	44	18.8	04.00	0	1	0	0	0	0	1	2	1	0	1	0	0	0
85	0	1	1	60	5	0	0	0	0	0	0	0	0	0	0	0	0	0	1	2	1	0	.	0	1	0	14	191	88	64	36.8	158	71	28.4	>48	1	1	0	0	0	0	0	0	0	0	0	0	1	0
86	1	1	3	51	.	0	1	0	0	0	1	0	0	0	0	0	0	0	1	6	1	1	1	0	0	5	13.8	160	110	105	36.8	173	104	34.7	01:00	1	1	0	0	0	0	0	2	1	0	0	0	1	0
87	1	1	3	40	.	0	1	0	0	0	0	0	0	1	0	0	0	0	1	5	1	1	.	0	3	0	6.4	170	112	65	36.6	155	58	24.1	>48	0	1	2	0	0	0	0	2	1	0	1	0	1	0
88	0	0	2	69	4	1	15	1	3	0	3	0	3	0	3	3	0	.	1	6	1	0	0	0	3	0	5.3	131	69	60	36.5	150	79	35.1	>48	0	1	1	0	0	0	1	2	1	0	0	1	1	0
89	1	0	3	66	4	0	6	0	0	0	1	2	3	0	0	0	0	0	1	6	1	1	2	0	6	0	17.2	203	96	104	36.2	174	65	21.4	04.00	2	1	2	0	0	0	1	2	1	0	1	0	1	0
90	1	1	3	45	.	1	4	0	3	.	0	.	0	0	1	.	0	.	1	2	1	0	2.13056	0	2	0	9.3	144	85	61	36.5	167	85	30	01.30	0	2	2	0	0	0	0	2	1	0	0	1	0	0
91	1	0	3	68	5	0	0	0	0	0	0	0	0	0	0	0	0	.	1	2	1	0	.	0	1	0	3.7	146	59	88	36.6	175	85	27.7	00:43	1	1	1	0	0	0	0	1	1	0	0	0	0	0
92	0	0	2	51	3	1	14	1	3	1	1	3	0	1	3	0	2	1	0	3	1	1	.	0	0	3	7.3	118	64	70	36.5	163	81	30.4	03.00	0	2	2	0	0	0	0	0	0	0	1	1	0	0
93	1	0	3	58	3	0	4	0	0	0	2	2	.	0	0	0	0	.	1	2	1	1	.	0	4	0	11.6	191	112	72	36.5	160	65	25.3	00.30	2	2	2	0	0	0	1	2	1	0	0	1	0	0
94	1	0	3	36	4	.	.	.	.	.	.	.	.	.	.	.	.	.	1	2	1	1	.	0	3	0	4.8	270	187	108	36.9	164	78	29	05.00	0	1	2	0	0	0	0	2	1	0	0	0	0	0
95	.	.	.	77	.	1	17	1	1	2	2	3	3	2	1	3	.	1	0	3	2	1	0	0	9	0	9.4	212	114	59	36.5	170	100	34.6	unsure	1	1	0	1	0	1	0	1	1	0	0	1	0	0
96	0	0	1	54	3	0	12	1	0	1	3	3	2	0	3	0	0	.	1	2	1	1	2	0	7	0	6.5	153	93	100	36.4	165	70	25.7	05.00	1	1	2	0	0	0	0	2	1	0	0	0	0	0
97	1	0	3	56	4	1	19	1	3	2	3	2	2	3	3	1	.	.	1	2	1	1	.	0	5	0	8.3	168	90	92	36.8	178	80	25.2	Inhospital	1	1	2	1	0	0	0	1	1	0	0	1	0	0
98	1	0	3	55	4	0	1	0	0	0	0	1	0	0	0	0	0	.	1	2	1	1	0.619444	0	2	0	5.9	128	72	94	36.8	163	54	20.3	unsure	3	0	1	0	0	0	1	2	1	0	0	0	0	0
99	0	0	0	37	1	1	8	0	3	2	0	0	2	0	1	0	0	.	1	2	1	0	0	0	3	0	7.1	121	70	83	36	155	65	27	07.00	0	0	0	0	0	0	1	1	1	0	0	0	0	0
100	1	1	3	65	4	0	0	0	0	0	0	0	0	0	0	0	0	0	1	5	1	1	0.599306	0	6	0	9.9	160	90	80	36.5	169	80	28	00.30	1	1	1	0	0	0	0	2	1	0	0	0	0	0
101	1	0	3	69	.	1	12	1	1	2	3	2	0	1	1	2	0	.	1	3	1	0	.	0	3	0	7.9	135	55	64	36.5	168	61	21.6	>12	1	1	0	0	0	0	0	2	1	0	0	1	1	0
102	0	1	1	50	.	0	2	0	1	0	0	1	0	0	0	0	0	.	1	2	1	3	2.22639	0	2	0	5.7	179	80	75	36.6	160	60	23.4	02.30	0	2	0	0	0	0	1	0	0	0	0	0	0	1
103	1	1	3	67	4	0	4	0	0	2	0	2	0	0	0	0	0	1	1	5	3	2	1.47083	0	0	4	14.9	143	103	70	37.7	168	72	25.5	>12	3	1	0	0	0	1	0	0	0	0	1	0	0	0
104	1	1	3	35	.	0	2	0	0	0	1	0	1	0	0	0	0	1	1	2	1	2	1.03056	0	0	2	5.1	106	82	86	36.6	174	54	17.8	01.00	0	0	0	0	0	1	0	2	1	0	0	0	0	0
105	1	1	3	54	2	0	0	0	0	0	0	0	0	0	0	0	0	0	1	2	1	2	1.67431	0	2	0	5.5	131	68	65	36.8	170	60	20.7	unsure	1	1	0	0	0	0	0	2	1	0	0	1	0	0
106	1	0	3	56	.	0	3	0	0	1	0	1	1	0	0	0	0	0	1	4	1	1	0.315972	0	7	0	5.4	142	90	76	36.7	172	78	26.3	>12	0	1	2	0	0	0	1	1	1	0	1	0	0	0
107	1	0	3	58	5	1	6	0	1	2	0	0	0	2	0	0	1	0	1	3	1	5	4.15208	0	1	0	5.9	125	86	63	37	178	86	27.1	00.30	0	1	1	0	0	1	0	0	0	0	0	1	0	0
108	0	0	1	75	.	0	6	0	1	1	0	3	1	0	0	0	0	0	1	2	1	0	0	0	5	0	10.4	144	88	80	36.6	170	70	24.2	02.00	1	0	0	0	0	0	1	2	1	0	0	1	0	0
109	1	0	3	37	3	0	6	0	1	1	0	3	1	0	0	0	0	.	1	2	2	2	1.60764	0	7	0	5.9	240	166	103	37	162	60	22.9	01.00	0	2	0	0	0	0	0	1	1	0	0	1	0	0
110	1	1	3	48	3	1	10	1	3	0	1	0	3	0	3	0	0	.	1	2	1	2	1.06667	0	5	0	16	178	114	82	36.8	159	70	27.6	02.30	1	1	1	0	0	0	0	2	1	0	0	0	0	0
111	0	0	1	75	.	1	18	1	3	2	3	3	3	3	1	0	0	.	0	2	1	1	0.0604167	2	2	0	20	159	75	97	36.4	155	75	31.2	>48	1	1	1	1	0	0	0	2	1	0	0	0	0	1
112	1	1	3	58	5	1	19	1	2	2	3	3	3	1	2	1	2	1	1	5	1	2	2.90208	0	1	0	6	100	71	77	36	165	75	27.5	>48	3	1	0	0	0	0	0	2	1	0	0	0	0	1
113	0	0	2	41	3	0	0	0	0	0	0	0	0	0	0	0	0	0	1	5	1	2	1.3625	0	1	0	7.3	146	106	100	36.5	152	81	35	06.00	1	0	2	1	0	0	0	2	1	0	0	0	0	0
114	1	1	3	45	3	1	4	0	3	0	0	1	0	0	0	0	0	0	1	5	1	1	0.502778	0	3	0	6.1	162	98	65	36.8	162	61	23.2	>48	0	1	2	0	0	0	0	1	1	0	0	0	0	0
115	1	0	3	36	0	1	27	1	3	3	3	3	3	3	3	3	3	0	0	6	1	1	29.3194	0	3	0	4	125	72	98	36.2	158	99	39.6	unsure	0	0	0	0	0	0	0	2	1	0	0	0	0	0
116	1	1	3	51	4	0	2	0	0	0	1	1	0	0	0	0	0	.	0	6	1	1	0.89375	0	1	0	19.2	118	78	78	36.8	155	75	31.2	unsure	1	1	0	0	0	1	0	1	1	0	1	0	0	0
117	0	1	1	38	.	1	6	0	2	1	1	1	0	1	0	0	0	.	1	2	1	1	0.526389	0	7	0	13.6	134	77	90	36.4	165	75	27.5	>48	2	0	0	0	0	0	1	1	1	0	0	0	0	0
118	1	1	3	50	4	1	7	0	1	2	3	0	0	0	0	0	1	1	1	2	1	2	1.11042	0	2	0	5.2	167	114	73	36.7	172	85	28.7	>12	0	1	2	0	0	0	1	2	1	0	0	0	0	0
119	1	0	3	63	4	1	24	1	3	2	3	3	3	3	3	2	2	.	1	2	1	0	0	0	2	0	10.1	151	81	91	36.8	178	63	19.8	unsure	2	0	2	0	0	0	0	2	1	0	1	1	0	0
120	0	0	2	37	1	0	0	0	0	0	0	0	0	0	0	0	0	.	1	2	4	5	4.09028	0	8	0	5.3	137	82	62	36.1	170	70	24.2	03.00	0	0	0	0	0	0	0	1	1	1	0	0	0	0
121	1	0	3	46	3	0	0	0	0	0	0	0	0	0	0	0	0	.	1	2	1	1	0.0291667	0	2	0	6	165	98	80	36.5	161	82	31.6	>12	0	1	2	0	0	0	0	1	1	0	1	0	0	1
122	1	0	3	50	3	1	14	1	2	1	1	2	2	1	2	1	2	.	0	2	1	2	1.61181	0	5	0	14.7	126	82	85	36.5	170	85	29.4	02.00	1	0	0	0	0	0	0	1	1	0	0	1	0	0
123	1	0	3	53	4	0	11	1	1	0	3	3	3	0	0	2	2	.	1	5	1	1	0.688194	0	4	0	12.8	162	79	82	36.5	165	68	24.9	unsure	1	1	1	0	0	0	1	1	1	0	0	0	1	0
124	1	1	3	27	4	0	1	0	0	0	0	1	0	0	0	0	0	0	1	5	3	2	1.08819	0	0	3	7.5	175	106	74	36.8	180	106	32.7	03:00	3	0	0	0	0	0	1	2	1	0	0	0	1	0
125	1	0	3	54	1	0	0	0	0	0	0	0	0	0	0	0	0	0	1	2	1	8	7.93542	0	10	0	4.3	217	118	70	36.5	170	80	27.6	06.00	1	1	2	0	0	0	1	1	1	0	0	1	0	0
126	0	0	2	50	.	1	9	0	2	2	0	2	3	0	0	0	0	.	1	2	1	1	0.534722	0	5	0	5.1	225	126	84	36.2	158	70	28	10.00	0	2	0	0	0	0	1	1	1	0	0	0	0	1
127	0	0	1	53	4	1	27	1	3	3	3	3	3	3	3	3	3	3	1	3	1	5	4.95694	0	11	0	15.5	166	88	68	36.8	170	66	22.8	02:30	1	1	0	0	0	1	0	2	1	1	0	0	0	0
128	0	1	1	38	.	0	0	0	0	0	0	0	0	0	0	0	0	.	1	2	1	0	1	0	3	0	5.3	136	59	75	36.8	160	62	24.2	05.00	3	0	2	0	0	0	0	2	1	0	0	0	1	0
129	0	0	1	36	4	0	9	0	0	1	0	2	1	1	2	2	0	.	1	3	1	1	2	1	2	0	4.8	112	84	92	36.6	179	102	31.8	08.00	0	0	2	1	0	1	0	2	1	0	0	0	0	0
130	1	0	3	55	4	1	10	1	0	3	2	3	0	1	0	1	0	0	1	3	1	1	0	0	0	0	16	141	82	113	36.5	187	113	32.3	>24	1	1	2	0	0	0	1	0	0	0	1	0	0	0
131	1	1	2	47	.	0	6	0	2	0	1	1	0	0	2	0	0	.	1	2	1	0	0	0	3	0	5.9	184	119	102	36.7	165	70	25.7	>12	0	2	2	0	0	0	0	2	1	0	0	0	0	0
132	0	0	2	42	.	0	1	0	0	0	0	1	0	0	0	0	0	.	1	2	1	0	0	0	1	0	5.4	130	80	97	36.6	163	55	20.7	>48	0	0	0	0	0	0	0	2	1	0	0	0	0	0
133	1	0	3	67	1	0	0	0	0	0	0	0	0	0	0	0	0	.	1	2	1	1	0	0	5	0	6.6	170	114	78	36.5	167	72	25.8	>12	1	1	0	0	0	0	0	2	1	0	0	1	0	1
134	1	2	3	48	.	0	2	0	0	0	0	1	0	1	.	0	0	.	1	2	2	1	2	0	8	0	5.6	172	103	87	36.5	160	80	31.2	01.30	1	1	0	0	0	0	0	1	1	0	0	1	1	0
135	1	2	3	62	1	0	0	0	0	0	0	0	0	0	0	0	0	.	1	3	1	1	0	0	4	0	7.4	151	83	93	36	183	82	24.4	>24	3	1	2	0	0	0	0	0	0	0	1	0	0	0
136	1	0	3	68	3	1	11	1	1	2	1	1	1	1	2	1	1	.	0	2	3	1	0	0	2	0	10	129	79	108	37	152	65	28.1	01:00	1	1	2	0	0	0	0	0	0	0	0	1	0	0
137	1	0	3	41	3	1	16	1	1	3	2	2	0	1	3	2	2	2	1	5	2	1	3.56111	0	13	0	5.5	203	103	84	37.2	168	70	24.8	03:30	0	1	0	0	0	0	1	2	1	0	0	1	0	0
138	0	0	2	63	1	0	6	0	0	1	1	1	1	1	1	.	.	.	1	3	1	0	4	1	5	0	6.8	189	109	80	36.5	168	93	32.9	>24	1	1	0	0	0	0	0	0	0	0	0	0	0	1
139	1	1	2	29	3	1	12	1	1	3	0	2	1	2	0	1	2	.	1	2	1	1	0.769444	0	8	0	6.2	157	89	82	36.4	170	80	27.6	01.30	0	2	0	0	0	0	0	1	1	1	0	0	0	0
140	1	2	3	42	.	.	.	.	.	.	.	.	.	.	.	.	.	.	1	2	1	1	0	0	10	0	22	129	79	58	36.4	168	65	23	06.00	1	0	2	0	0	0	0	1	1	0	0	1	1	1
141	1	1	2	44	3	0	0	0	0	0	0	0	0	0	0	0	0	.	1	2	1	1	1	0	4	0	6.9	129	83	79	36.6	165	65	23.8	08.00	1	0	2	0	0	0	1	2	1	0	0	1	1	0
142	1	0	3	57	1	0	2	0	0	1	1	0	0	0	0	0	0	.	1	2	1	0	0	0	1	0	5.6	131	85	76	36	162	70	26.6	00.45	0	2	2	0	0	0	1	1	1	0	0	0	0	0
143	0	0	1	57	5	1	5	0	1	2	1	1	0	0	0	0	0	1	1	6	2	1	12.7729	0	7	0	5.8	181	119	70	36.8	195	110	28.9	06.30	1	1	1	0	0	0	0	2	1	0	1	0	0	0
144	0	0	2	35	3	0	7	0	1	1	1	1	1	1	0	0	1	0	1	3	1	1	4	0	17	0	10.2	132	84	82	36.8	170	100	34.6	04.00	0	0	0	0	0	1	0	1	1	1	0	0	0	0
145	0	0	1	56	3	0	2	0	0	0	0	1	1	0	0	0	0	.	1	5	1	0	0.648611	0	1	0	5.4	224	128	70	37	165	74	27.1	>48	0	2	0	0	0	0	0	0	0	0	0	0	0	0
146	1	0	3	53	.	0	1	0	0	0	0	1	0	0	0	0	0	.	1	4	2	1	0.875694	0	2	0	7	138	92	60	36.5	180	88	27.1	01.00	0	1	0	0	0	0	1	2	1	0	0	1	1	0
147	1	0	3	30	.	0	0	0	0	0	0	0	0	0	0	0	0	0	1	5	1	0	1.62083	0	2	0	4.6	134	92	63	36.9	165	68	24.9	>48	0	0	2	0	0	0	1	2	1	0	0	0	0	0
148	1	0	3	46	3	1	7	0	3	1	0	1	1	0	0	1	0	0	1	6	3	0	1.61597	0	3	0	12	135	84	101	36.3	169	71	24.8	03.00	1	1	1	0	0	0	1	1	1	0	0	0	0	0
149	0	0	1	63	.	0	15	1	1	1	3	2	2	2	2	2	0	.	1	3	1	1	0	0	1	0	5.4	127	81	94	37	176	72	23.4	01.00	1	1	0	0	0	0	0	2	1	0	0	0	1	0
150	0	0	2	35	3	0	8	0	.	1	2	1	2	1	0	1	0	.	1	5	3	1	1	0	0	3	5.9	126	79	88	36.8	175	93	30.3	08.00	2	0	2	0	0	0	1	1	1	0	0	1	0	0
151	0	0	2	56	2	0	10	0	0	0	3	0	3	0	0	3	1	.	1	2	1	0	1	0	3	0	19.7	170	80	116	37.4	170	72	24.9	>12	2	0	0	0	0	0	0	0	0	0	1	0	0	0
152	1	2	3	35	.	0	8	0	2	0	0	0	2	1	0	3	0	0	1	2	1	1	4.55486	0	8	0	4.6	116	85	55	36.8	165	60	22	>12	0	0	0	0	0	0	0	1	1	0	0	0	0	0
153	1	0	3	50	.	0	1	0	0	1	.	0	0	.	.	0	0	1	1	2	1	1	0.504167	0	2	0	6.5	142	103	65	36.6	170	91	31.4	unsure	2	0	0	0	0	0	0	1	1	0	0	0	0	0
155	0	0	1	58	1	0	4	0	0	2	0	2	0	0	0	0	0	0	1	2	1	1	1	0	3	0	16.7	100	76	74	36.8	168	72	25.5	03.00	1	2	1	0	0	1	0	0	0	0	1	0	0	0
156	1	0	3	38	2	1	19	1	3	2	3	1	.	3	2	3	2	1	1	2	1	0	0.528472	0	4	0	5.2	138	86	67	36	161	59	22.7	>48	0	0	2	0	0	0	0	1	1	0	0	0	0	0
157	1	0	3	43	.	0	2	0	0	0	1	1	0	0	0	0	0	.	1	2	1	1	3	2	5	0	18.8	134	95	75	36.8	164	61	22.6	06.00	1	1	0	1	0	0	0	2	1	0	1	0	0	0
158	1	0	3	52	.	1	21	1	3	3	3	3	3	3	0	0	3	.	0	3	1	1	2	0	12	0	10	134	77	71	36.7	160	135	52.7	05.00	1	1	1	0	0	0	0	1	1	0	0	0	0	0
159	1	2	3	54	.	0	1	0	0	0	0	1	0	0	0	0	0	.	1	2	1	1	5	0	12	0	7	100	70	68	36	172	84	28.3	03.00	1	2	2	1	0	0	0	1	1	1	0	0	0	0
160	1	0	3	62	.	0	2	0	0	0	1	1	0	0	0	0	0	0	1	2	1	1	0	0	0	5	7.8	163	113	82	37	168	80	28.3	01.00	0	2	2	0	0	0	0	1	1	0	0	1	0	0
161	0	0	2	48	1	0	0	0	0	0	0	0	0	0	0	0	0	0	1	2	1	1	0.611806	0	2	0	9.4	207	130	71	36.9	175	90	29.3	unsure	3	1	0	0	0	0	0	2	1	0	0	0	0	0
162	1	0	3	44	1	0	10	1	0	2	3	0	0	1	2	2	.	.	1	3	1	1	12.5694	0	12	0	5.8	114	63	82	36.8	178	80	25.2	unsure	0	0	0	0	0	0	1	2	1	0	0	1	0	0
163	0	2	0	55	0	1	5	0	3	0	0	0	1	0	0	1	0	.	1	2	1	0	4	0	3	0	5.5	141	108	86	36.6	153	88	37.5	>48	0	2	0	0	0	0	0	2	1	0	0	0	0	1
164	1	0	3	64	5	0	3	0	0	0	0	0	2	0	0	1	0	1	1	2	1	1	2	0	0	7	7.6	151	90	54	36.5	169	82	28.7	03.00	1	1	0	1	0	0	0	2	1	0	0	0	0	0
165	0	0	2	38	.	1	27	1	3	3	3	3	3	3	3	3	3	.	1	2	2	1	2	0	5	0	6.4	159	104	74	36.5	168	60	21.2	02.00	0	0	2	0	0	0	0	2	1	0	0	1	0	0
166	1	1	3	41	.	0	0	0	0	0	0	0	0	0	0	0	0	0	1	5	1	0	0	0	3	0	6	183	115	96	36.6	170	75	25.9	00.45	0	1	1	0	0	0	0	1	1	0	0	1	1	0
167	0	0	1	56	3	0	6	0	0	2	0	3	1	0	0	0	0	.	1	5	2	1	1	0	6	0	5.1	200	140	80	36.2	175	65	21.22	01.00	0	1	2	0	0	0	0	1	1	0	0	1	0	0
168	0	2	0	53	1	0	2	0	1	0	0	0	0	1	0	0	0	.	1	2	1	1	9	0	6	0	10.5	133	100	75	36.5	168	85	30.1	03.00	1	1	0	0	0	1	0	0	0	0	0	0	0	0
169	1	1	3	53	.	0	17	1	0	2	2	3	3	2	2	3	0	0	0	6	1	1	0	0	5	0	12.8	155	102	82	36.8	155	82	34.1	02.30	1	1	0	0	0	0	0	1	1	0	0	1	0	0
170	1	1	3	62	4	1	11	1	1	3	2	0	0	2	0	0	3	0	1	2	1	1	2	0	0	6	6.5	154	78	80	36.5	171	85	29	unsure	3	1	2	0	0	0	0	1	1	0	0	0	0	0
171	1	0	3	46	.	0	2	0	0	1	1	0	0	0	0	0	0	.	1	3	1	0	0	0	0	4	5.6	135	73	60	36.6	175	94	30.6	03.00	0	0	2	0	0	0	1	1	1	0	0	0	0	0
172	0	1	1	63	4	1	13	1	0	3	3	3	2	0	2	0	0	.	0	3	1	0	0	0	3	0	9	145	50	56	36.6	170	86	29.7	05.00	1	0	0	0	0	1	0	0	0	0	1	0	0	0
173	1	0	3	66	1	0	3	0	0	2	0	0	1	0	0	0	0	1	0	2	1	1	2	0	7	0	9.3	198	102	84	36.5	156	52	21.3	>24	1	2	0	0	0	1	0	2	1	0	0	1	0	0
174	1	1	3	52	3	0	2	0	0	1	0	1	0	0	0	0	0	2	1	2	1	0	1	0	2	0	5.6	188	123	92	36.4	166	82	29.7	03.00	0	0	2	1	0	0	0	1	1	0	0	0	1	0
175	1	0	3	63	3	1	13	1	2	2	3	3	3	0	0	0	0	1	1	2	1	0	1	0	1	0	9.3	198	102	84	36.5	165	80	29.3	02.00	2	1	2	0	0	0	0	1	1	0	0	1	0	0
176	1	1	3	44	4	0	3	0	0	0	1	0	1	0	1	0	0	0	1	5	2	1	0.141667	0	0	0	8.5	204	133	108	36.5	175	72	23.5	>48	0	2	0	0	0	0	0	0	0	0	0	0	0	0
177	0	0	2	47	4	0	9	0	.	1	1	1	2	1	1	2	0	1	0	1	3	1	0	0	3	4	4.3	146	95	72	36.9	156	63	25.8	01.15	0	1	0	1	0	0	0	2	1	0	0	0	1	0
178	1	1	3	54	.	0	0	0	0	0	0	0	0	0	0	0	0	0	1	2	1	1	1	0	2	0	8.4	130	80	68	37	165	74	27.1	01.30	3	0	0	0	0	0	0	0	0	0	1	0	0	1
179	0	0	2	57	.	0	0	0	0	0	0	0	0	0	0	0	0	.	1	2	1	1	1	0	3	0	9.4	140	90	90	36.4	170	80	27.6	01.30	2	0	1	0	0	1	0	2	1	0	0	0	0	0
180	1	1	3	52	5	1	3	0	3	0	0	0	0	0	0	0	0	.	1	6	1	0	1	0	3	0	5.8	184	107	75	36.8	164	86	31.9	unsure	3	1	0	0	0	0	1	2	1	0	0	0	0	0
181	1	0	3	30	.	0	5	0	0	0	1	1	1	0	2	0	0	.	1	3	1	1	4	0	8	0	4.8	146	87	91	36.7	173	93	31	unsure	0	2	2	0	0	0	1	2	1	1	0	0	0	0
182	0	0	0	56	.	1	16	1	3	2	2	1	2	1	2	1	2	1	0	5	2	1	1	0	0	0	7.6	153	87	79	36.6	154	55	23.1	unsure	0	2	0	0	0	0	0	0	0	0	0	0	0	1
183	0	0	1	49	0	0	0	0	0	0	0	0	0	0	0	0	0	1	1	2	1	0	0	0	5	0	6.1	184	120	129	37.4	151	58	25.4	>48	0	0	2	0	0	0	1	2	1	0	0	1	0	0
184	1	1	2	58	.	0	0	0	0	0	0	0	0	0	0	0	0	.	1	2	1	1	1	0	3	0	19.1	194	95	102	36.6	168	62	21.9	05.00	1	1	0	0	0	0	1	1	1	0	0	0	0	0
185	0	0	1	39	.	0	9	0	0	1	2	1	0	2	0	2	1	.	1	3	1	1	0	0	0	0	5.2	136	90	100	36.6	178	70	22	06.00	0	0	2	0	0	0	0	1	1	0	0	0	0	0
186	1	1	3	44	.	1	10	1	1	3	1	2	0	0	0	1	2	0	1	4	1	1	1.51181	0	3	0	5.1	121	87	62	36.7	178	82	25.8	>48	0	1	0	0	0	1	0	2	1	0	0	1	0	0
187	1	1	3	46	4	0	6	0	0	2	0	0	1	2	0	1	0	.	1	2	1	1	0	0	5	0	14.1	168	91	88	36.6	168	70	24.8	01.00	2	2	0	0	0	0	0	1	1	0	0	1	0	0
188	0	2	1	41	.	0	9	0	0	0	1	2	3	0	1	1	1	0	1	2	2	1	0	0	5	0	3.3	185	130	91	36.4	168	72	25.5	03.50	0	0	0	0	0	0	0	1	1	0	0	0	1	0
189	1	1	2	45	4	0	0	0	0	0	0	0	0	0	0	0	0	0	1	5	3	1	1	0	4	3	5.6	168	105	84	36.8	168	80	28.3	01.50	3	1	2	0	0	0	0	0	0	0	0	0	1	1
190	1	1	2	50	3	0	2	0	0	1	0	0	0	1	0	0	0	.	1	2	2	1	3.50903	0	7	0	16.9	148	77	69	37.1	165	97	35.6	03.00	0	1	0	0	0	0	0	0	0	0	0	0	0	0
191	1	1	3	69	.	0	1	0	0	0	0	1	0	0	0	0	0	.	1	2	1	0	1	0	2	0	6.5	180	113	82	37	169	60	21	>48	3	2	0	0	0	0	0	1	1	0	0	0	0	0
192	1	1	3	50	4	1	12	1	1	2	0	3	3	3	0	0	0	1	1	2	1	1	1	0	7	0	13	138	87	71	36.4	170	85	29.4	02.00	1	1	2	0	0	0	1	2	1	0	0	1	0	0
193	1	0	3	50	5	0	1	0	0	0	1	0	0	0	0	0	0	0	1	1	1	1	1	0	8	0	5.5	129	67	93	36.4	173	100	33.4	01.30	0	0	0	0	0	1	0	2	1	0	0	0	0	0
194	1	0	3	53	1	0	5	0	0	0	3	2	0	0	0	0	0	0	1	2	1	1	0	0	2	0	6.2	155	105	69	36.7	171	80	27.3	04.00	3	1	0	0	0	0	0	2	1	0	0	0	0	0
195	1	1	2	41	1	0	6	0	0	2	0	0	0	2	0	2	0	.	1	2	1	1	2	0	0	0	16.1	128	88	83	36.9	164	65	24.1	>48	1	2	2	0	0	1	0	0	0	0	0	0	0	1
196	1	0	3	55	.	0	4	0	0	1	0	2	0	1	0	0	0	.	1	2	1	1	0.545139	0	3	0	11.2	129	82	67	36.5	165	63	23.1	03.00	1	0	1	0	0	0	1	2	1	0	0	0	0	0
197	1	0	3	27	5	0	8	0	0	1	1	0	1	0	1	2	2	.	1	6	1	0	1	0	0	0	5.4	128	91	71	37	167	81	29	04.30	0	0	0	0	0	0	0	1	1	0	0	0	0	0
198	1	0	3	66	5	0	2	0	0	0	0	2	0	0	0	0	0	0	1	2	3	0	2	0	0	5	16.3	205	105	85	36.8	157	55	22.3	00.40	1	1	0	0	0	0	0	2	1	0	0	0	0	0
199	1	0	3	56	.	0	0	0	0	0	0	0	0	0	0	0	0	.	1	6	1	1	1	0	1	0	14.3	167	84	90	36.4	161	73	28.1	>24	1	1	2	0	1	0	0	0	0	0	0	0	0	0
200	1	1	3	46	4	0	4	0	0	0	1	3	0	0	0	0	0	0	0	5	1	1	1	0	2	0	6.2	137	84	89	36	164	58	21.5	02.00	0	0	0	0	0	0	0	1	1	0	0	0	0	0
201	1	1	2	55	5	0	1	0	0	0	1	0	0	0	0	0	0	1	1	5	3	0	1	0	0	2	7.4	153	89	89	36.4	166	72	26.1	unsure	0	0	1	0	0	0	0	0	0	0	0	0	0	1
202	1	2	3	58	1	0	1	0	0	0	0	1	0	0	0	0	0	.	1	2	1	0	1	0	0	0	5.7	151	90	58	36.2	165	64	23.5	>24	3	1	0	0	0	1	0	0	0	0	0	0	0	1
203	1	2	3	39	.	0	3	0	0	0	0	1	1	1	0	0	0	.	1	5	1	0	2.94861	0	8	0	10.6	155	90	56	36.7	157	70	28.4	unsure	0	0	2	0	0	0	0	1	1	1	0	0	0	0
204	1	1	3	49	2	1	7	0	3	0	1	1	0	0	1	1	0	1	1	2	2	1	3	0	5	0	16.6	156	113	86	36.3	156	88	36.1	02.00	1	1	1	0	0	0	0	2	1	0	0	0	0	0
205	0	0	1	54	1	0	0	0	0	0	0	0	0	0	0	0	0	.	1	2	1	1	0.740972	0	3	0	12.9	220	90	98	36.4	158	70	28	>48	2	0	2	0	0	0	0	0	0	0	1	0	0	0
206	1	1	3	32	5	0	5	0	1	0	1	1	1	1	0	0	0	0	1	2	1	1	2	0	10	0	6	125	92	72	37	172	85	28.7	02.45	0	0	0	0	0	1	0	2	1	1	0	1	1	0
207	1	1	3	39	4	0	1	0	0	0	0	0	0	0	1	0	0	1	0	5	1	1	0	0	4	0	5.2	133	89	84	36.8	154	59	24.8	06.00	0	0	2	0	1	0	0	2	1	0	0	0	0	0
208	0	0	1	35	2	0	2	0	0	1	0	0	0	1	0	0	0	0	1	2	1	1	1	0	5	0	7.7	117	95	115	37	169	60	21	>24	0	2	2	0	0	1	0	1	1	0	0	0	0	0
209	1	2	3	60	3	0	0	0	0	0	0	0	0	0	0	0	0	0	1	2	1	1	0	0	5	0	6.6	235	112	106	36.4	160	67	26.1	Unsure	3	2	2	0	0	0	0	1	1	0	0	0	0	0
210	0	0	2	70	3	0	8	0	1	0	1	1	2	0	1	2	0	1	1	6	1	1	2.51389	0	5	0	14.6	160	80	70	36.6	165	70	25.7	unsure	1	1	1	0	0	1	0	1	1	0	0	0	0	0
211	1	1	3	64	4	0	2	0	1	0	0	1	0	0	0	0	0	.	1	6	1	0	1	0	0	0	7.6	182	82	76	36.6	160	85	33.2	>48	2	0	1	0	0	0	1	0	0	0	1	0	0	0
212	0	0	1	49	.	0	2	0	0	1	0	0	0	1	0	0	0	.	1	2	1	1	1	0	4	0	7.7	156	105	70	37	165	90	33.06	>24	3	1	2	0	0	0	0	2	1	0	0	0	0	0
213	1	1	3	40	4	1	15	1	3	3	3	0	3	3	0	0	0	0	1	5	2	1	2	0	1	0	5.3	144	110	77	36.6	160	70	27.3	03.00	0	1	2	0	0	0	0	2	1	0	0	0	0	1
214	1	1	2	60	4	1	14	1	3	3	3	0	3	2	0	0	0	.	1	3	1	0	2	0	1	0	5.8	131	92	64	36.4	167	74	26.5	>12	3	0	2	0	0	0	0	0	0	0	1	0	0	0
215	0	0	2	56	.	1	10	1	2	1	1	1	0	2	2	1	0	1	1	2	1	1	12	0	10	0	5.4	104	76	98	36.8	170	78	26.9	>48	3	2	0	0	0	1	0	0	0	0	0	1	0	1
216	0	0	0	75	.	0	10	0	0	0	3	2	1	0	2	2	0	.	1	6	1	1	.	0	1	0	15.3	145	96	90	36.9	156	71	29.17	01.00	1	1	0	1	0	0	0	1	1	0	0	1	0	0
217	0	1	3	39	.	1	13	1	3	3	0	2	0	2	3	0	0	.	1	2	1	1	3	0	4	0	5.6	205	111	94	36.7	176	68	21.9	>48	0	1	2	0	0	0	1	2	1	0	0	0	0	0
218	0	0	2	46	3	0	1	0	0	0	0	1	0	0	0	0	0	.	0	5	1	1	1	0	1	0	5.6	240	140	102	36.9	157	56	22.7	>12	0	2	0	0	0	0	0	1	1	0	0	0	0	0
219	1	1	3	32	3	1	7	0	1	2	0	1	1	2	0	0	0	1	0	5	1	1	3	0	4	0	7.5	122	72	80	37.9	165	65	23.8	>48	0	0	0	0	0	0	0	2	1	0	0	0	0	0
220	0	0	2	59	4	0	5	0	0	1	0	1	1	1	0	1	0	1	1	3	1	1	1	0	2	0	6.4	133	76	72	36.6	167	100	35.8	>24	0	0	2	0	0	0	1	0	0	0	0	0	0	1
221	1	0	3	45	.	0	0	0	0	0	0	0	0	0	0	0	0	.	1	2	1	0	1	0	0	0	5.3	129	75	84	37.1	177	80	25.5	>12	0	0	0	0	0	0	0	2	1	0	0	0	0	0
222	1	0	3	62	1	1	6	0	0	3	1	0	0	0	0	0	2	.	1	5	1	1	3	0	2	0	11.2	208	94	52	36.5	164	74	27.5	>48	1	1	2	0	0	0	0	2	1	0	0	0	0	0
223	1	0	3	51	3	1	14	1	2	2	0	2	2	2	2	2	0	.	1	5	1	0	3	0	0	0	4.8	251	145	75	36.5	164	70	26	>24	0	1	0	0	0	0	0	0	0	0	0	0	0	0
224	0	0	1	73	1	1	5	0	1	2	2	0	0	0	0	.	.	.	0	6	1	1	1	4	6	0	7	129	86	90	36.6	160	71	37.7	05.00	1	1	2	0	0	0	0	2	1	0	0	1	0	0
225	1	0	3	58	2	1	11	1	2	2	3	0	3	0	0	1	0	0	1	6	1	0	.	1	5	0	9.8	180	100	65	36.9	168	70	24.8	03.00	1	1	2	0	0	0	0	1	1	0	1	0	0	0
226	0	0	0	44	.	1	20	1	3	2	2	2	2	3	2	2	2	.	1	2	2	1	5	0	2	0	10.9	179	129	135	36.7	162	64	24.3	>24	3	1	0	0	0	0	1	0	0	0	0	0	0	1
227	1	0	3	63	2	0	2	0	0	0	1	1	0	0	0	0	0	.	1	2	1	1	3	0	3	0	16.5	200	97	82	37.1	165	68	24.9	>12	1	1	2	0	0	0	0	1	1	0	1	0	0	0
228	1	0	3	31	5	0	1	0	0	0	0	0	1	0	0	0	0	0	1	5	2	1	4	0	6	0	6.2	250	170	82	36.2	170	75	25.9	01.20	0	1	0	0	0	0	0	1	1	0	0	0	0	0
229	0	0	1	54	.	1	20	1	3	2	2	3	2	2	1	2	3	.	1	6	1	1	0.914583	0	3	0	14.8	139	77	82	36.1	169	85	29.7	unsure	1	0	0	1	0	1	0	0	0	0	1	0	0	0
230	1	0	3	36	2	0	0	0	0	0	0	0	0	0	0	0	0	.	1	2	2	1	0.674306	0	8	0	5.8	134	75	95	37	155	60	24.9	unsure	3	1	0	0	0	0	0	2	1	0	0	0	0	0
231	1	1	3	33	4	0	5	0	1	1	1	1	0	0	1	0	0	0	1	5	3	0	0	0	0	3	6.1	127	76	76	36.7	170	72	24.9	06.00	0	0	0	0	0	0	0	1	1	0	0	1	1	0
232	0	0	2	47	5	0	3	0	0	0	0	2	1	0	0	0	0	.	1	2	1	1	0.553472	0	4	0	25	158	100	99	37	177	90	28.7	>24	1	2	0	0	0	0	0	2	1	0	0	0	0	0
233	0	0	2	76	4	0	2	0	0	0	1	1	0	0	0	0	0	0	1	3	1	0	1	1	1	0	5.5	131	59	57	36.7	178	82	25.8	>48	0	1	0	0	0	0	0	0	0	0	0	0	0	1
234	1	0	3	54	.	0	0	0	0	0	0	0	0	0	0	0	0	.	1	2	2	1	0.863889	0	3	0	5.5	237	152	82	37	168	90	31.8	02.15	0	1	2	0	0	0	0	2	1	0	0	1	1	0
235	0	0	1	57	1	0	13	1	0	1	0	2	3	0	3	1	3	.	1	2	1	1	0.763889	0	9	0	7.3	198	128	86	36.9	171	82	28	10.00	2	2	0	0	0	0	1	2	1	0	0	0	0	0
236	1	0	3	57	2	1	25	1	3	1	3	3	3	3	3	3	3	2	1	2	1	0	0.511806	0	2	0	13.2	194	133	120	37	169	70	24.5	>12	1	1	2	0	0	0	1	2	1	0	0	0	0	0
237	1	0	3	54	3	0	2	0	0	0	1	0	1	0	0	0	0	0	1	5	2	1	1	0	1	0	9	194	92	99	36.6	175	95	31	>24	1	1	2	0	0	0	0	0	0	0	1	0	0	0
238	1	1	3	73	.	0	3	0	0	0	1	1	1	0	0	0	0	1	1	2	1	1	1	0	3	0	5.5	142	102	75	36.7	172	70	23.6	02.00	3	2	0	0	0	0	0	0	0	0	0	1	0	0
239	1	1	2	40	.	0	5	0	1	0	0	2	2	0	0	0	0	.	1	5	1	1	3	0	4	0	10.5	155	94	100	36.7	168	78	27.6	>24	3	0	2	0	0	0	0	2	1	0	0	0	0	0
240	1	0	3	57	4	0	0	0	0	0	0	0	0	0	0	0	0	0	1	3	1	1	5.68611	0	5	0	7.5	136	88	80	37	173	110	36.7	unsure	2	1	0	0	0	0	1	1	1	0	0	0	0	0
241	1	1	3	36	.	0	5	0	0	0	1	1	0	1	1	1	0	.	1	3	1	1	4.82847	0	1	0	5.6	150	90	100	36.8	173	62	20.7	>24	0	0	0	0	0	0	1	0	0	0	0	0	0	1
242	1	0	3	60	4	0	9	0	1	1	3	3	0	1	0	0	0	2	0	6	1	1	4.32153	0	2	0	7.7	205	100	68	36.8	153	60	25.6	>12	1	1	0	0	0	1	0	0	0	0	0	1	0	0
243	1	1	2	35	4	0	12	1	1	1	2	2	2	0	1	1	0	.	1	6	1	0	1	0	0	3	6.8	125	90	81	36	160	97	37.8	>24	0	0	2	0	0	0	1	0	0	0	0	1	0	1
244	1	0	3	71	1	0	8	0	2	0	2	3	0	0	0	1	0	0	0	6	2	1	1	3	0	0	5.5	209	94	58	36.5	170	65	22.4	>48	0	2	2	0	0	0	0	0	0	0	0	0	0	1
245	1	1	3	42	4	0	1	0	0	0	0	1	0	0	0	0	0	0	1	2	1	1	0.686111	0	1	0	5.9	123	78	65	36.4	172	74	25	>48	0	2	0	0	0	0	0	0	0	0	0	0	0	1
246	0	0	1	79	1	0	0	0	0	0	0	0	0	0	0	0	0	.	0	6	1	1	1	0	8	0	10.2	140	81	64	36.8	158	60	24	01.00	1	0	0	1	0	0	0	2	1	0	0	1	1	0
247	1	0	3	45	1	1	12	1	3	0	2	3	0	1	2	1	0	1	1	2	1	0	0	0	0	2	5.9	122	82	69	36.8	160	54	21	01.00	0	0	2	0	0	1	1	2	1	0	0	0	0	1
248	0	0	1	61	.	0	0	0	0	0	0	0	0	0	0	0	0	.	1	2	1	1	0.102778	0	4	0	25.9	125	82	82	36	165	69	25.3	>48	1	1	0	0	0	0	0	1	1	0	0	0	0	1
249	1	0	3	64	4	0	0	0	0	0	0	0	0	0	0	0	0	0	1	5	1	1	1	0	12	0	11.3	205	105	74	36.5	160	85	33.2	06.00	2	1	2	0	0	0	0	2	1	0	0	0	0	0
250	1	0	3	42	0	0	3	0	1	0	1	1	0	0	0	0	0	.	1	2	1	1	1	0	1	0	6.5	175	120	99	36.5	162	60	22.8	>48	0	1	0	0	0	0	1	2	1	0	0	0	0	0
251	1	0	3	59	4	0	1	0	0	0	0	0	0	0	0	0	1	0	1	3	1	1	0	0	1	0	7.9	167	91	81	37.1	170	86	29.7	>48	1	1	0	1	0	0	0	3	1	0	0	0	0	1
252	0	0	2	44	3	1	8	0	1	2	1	1	1	0	1	1	0	1	0	5	1	1	0	0	8	0	6.4	222	143	68	36.8	165	60	22	03.30	0	1	0	0	0	0	0	2	1	0	0	1	0	0
253	1	0	3	48	2	0	2	0	0	0	1	0	0	1	0	0	0	.	1	2	1	1	0	0	9	0	16.4	166	103	75	36.4	162	65	24.7	unsure	2	1	0	0	0	0	0	2	1	0	0	0	0	0
254	1	1	3	51	3	0	0	0	0	0	0	0	0	0	0	0	0	.	1	5	1	0	1	0	5	0	12.9	210	98	88	36.6	178	85	26.8	>48	2	1	0	0	0	0	1	1	1	0	0	0	0	0
255	0	0	0	35	4	0	0	0	0	0	0	0	0	0	0	0	0	.	1	5	1	1	1	0	4	0	5.5	161	84	79	36.8	172	80	27	01.30	1	0	0	0	0	1	0	1	1	1	0	0	0	0
256	1	0	3	40	3	0	4	0	0	0	1	2	0	0	1	0	0	0	1	2	3	1	1	0	0	4	7.5	115	71	80	36.3	170	95	32.8	04.00	3	0	1	0	0	0	0	2	1	0	0	0	0	0
257	1	0	3	31	3	0	0	0	0	0	0	0	0	0	0	0	0	.	0	3	1	0	0	0	0	3	5.9	127	78	75	36.6	160	77	30	02.00	0	0	0	0	0	0	1	2	1	0	0	0	0	0
258	0	0	1	43	5	1	12	1	2	2	2	2	2	0	2	0	0	.	0	5	1	1	1.58611	0	1	0	5.4	127	82	91	36.9	154	59	24.8	>48	0	0	0	0	0	0	0	2	1	0	0	0	1	0
259	1	0	3	26	.	0	4	0	1	1	0	1	1	0	0	0	0	0	1	3	1	1	1	0	10	0	5.5	153	81	94	36.6	180	82	25.3	06.00	0	0	0	0	0	0	0	1	1	0	0	1	0	0
260	1	1	3	38	.	0	0	0	0	0	0	0	0	0	0	0	0	.	1	2	1	1	2	0	11	0	5.2	119	90	78	36.6	165	80	29.3	unsure	0	0	0	0	0	0	1	1	1	0	0	0	0	0
261	0	0	2	62	1	1	12	1	0	3	3	3	3	0	0	0	0	1	1	2	1	1	2	0	2	0	6.9	162	108	81	36.4	160	78	30.4	02.00	1	1	0	0	0	0	1	0	0	0	0	0	0	1
262	0	0	2	44	1	1	3	0	3	0	0	0	0	0	0	0	0	.	1	2	1	0	0	0	4	0	5.2	168	76	68	36.6	160	70	27.3	03.00	3	0	0	0	0	0	1	2	1	0	0	0	0	0
263	0	0	2	43	0	0	5	0	1	1	0	2	0	1	0	0	0	.	1	2	1	1	0	0	3	0	7.8	145	109	88	36.8	160	90	35.1	10.00	2	0	0	0	0	0	0	2	1	0	0	1	0	0
264	1	1	3	44	4	0	10	1	0	1	0	3	3	1	1	1	0	0	1	5	1	1	1	1	0	0	11.9	125	105	70	36.5	170	91	31.4	>48	2	1	2	1	0	1	0	1	1	0	0	0	0	1
265	0	0	2	48	3	0	1	0	1	0	0	0	0	0	0	0	0	.	1	2	1	0	1	0	4	0	6.4	252	131	119	37	159	75	29.6	08.00	0	2	2	0	0	0	0	2	1	0	0	1	1	0
266	1	1	3	39	4	0	5	0	1	1	1	1	0	0	0	1	0	0	1	5	2	1	1	0	7	0	6.9	164	107	61	36.5	162	65	24.7	01.00	0	1	0	0	0	0	1	2	1	0	0	0	0	1
267	1	1	2	47	1	0	1	0	0	0	0	0	0	1	0	0	0	.	1	2	1	0	1	0	8	0	5.7	145	103	94	36.9	171	75	25.6	06.00	3	0	1	0	0	0	1	2	1	0	0	0	0	1
268	1	0	3	37	3	0	0	0	0	0	0	0	0	0	0	0	0	.	1	2	1	1	1	0	7	0	6.4	123	72	98	36.1	169	83	29	02.00	0	0	2	0	0	0	0	2	1	0	0	0	1	0
269	0	0	0	45	3	0	2	0	0	0	1	1	0	0	0	0	0	.	1	2	1	1	2.63056	0	2	0	12.3	128	76	85	36.5	165	70	25.7	>48	1	1	2	0	0	0	1	0	0	0	0	0	0	1
270	1	1	3	48	.	0	0	0	0	0	0	0	0	0	0	0	0	.	1	2	2	1	3	0	13	0	19.9	214	137	80	36.2	170	70	24.2	01.00	1	1	0	0	0	0	0	2	1	0	0	1	0	0
271	0	0	2	45	3	0	1	0	0	0	1	0	0	0	0	0	0	.	1	2	1	1	1	0	4	0	7.5	163	92	91	36.2	153	64	27.3	>48	1	1	0	1	0	0	0	2	1	0	0	1	1	0
272	1	.	3	23	4	1	6	0	3	0	1	1	0	1	0	0	0	0	0	3	1	1	0	0	5	0	5.1	146	84	72	36.9	165	88	32.2	>24	0	0	0	0	0	0	0	2	1	1	0	0	0	0
273	1	0	3	56	4	0	2	0	1	1	0	0	0	0	0	0	0	.	1	4	1	0	0	0	1	0	5.8	154	93	61	36.8	183	80	23.8	unsure	0	0	0	0	0	0	0	1	1	0	0	1	0	0
274	1	0	3	56	4	0	0	0	0	0	0	0	0	0	0	0	0	.	0	3	1	1	0.158333	0	0	1	5.9	159	83	69	36.7	160	70	27.3	02.00	0	0	0	0	0	0	0	0	0	0	0	0	0	1
275	0	0	1	58	1	0	0	0	0	0	0	0	0	0	0	0	0	1	1	2	1	1	2	0	8	0	6.5	155	85	89	36.3	168	65	23	01.30	3	0	2	0	0	0	0	1	1	0	0	1	0	0
276	1	0	3	49	.	0	3	0	1	0	0	0	0	0	1	1	0	0	1	5	1	1	0	0	2	0	9.5	228	135	80	36.7	170	72	24.9	unsure	1	1	0	1	0	1	0	2	1	0	0	0	0	0
277	1	1	3	40	.	0	1	0	0	0	0	1	0	0	0	0	0	.	1	2	1	1	0.516667	0	0	0	5.9	154	117	80	36.8	165	65	23.8	>12	0	1	0	0	0	0	0	2	1	0	0	0	0	0
278	0	0	2	58	4	0	0	0	0	0	0	0	0	0	0	0	0	0	1	2	1	0	3	0	6	0	5.8	138	88	92	36.9	162	88	33.5	>48	1	1	0	0	0	0	0	2	1	0	0	0	0	0
279	1	2	3	51	3	0	10	0	0	0	1	3	1	3	0	2	1	.	1	2	1	0	1.70694	0	2	0	10.2	153	95	87	36.3	162	65	24.7	>48	1	1	0	0	0	0	0	1	1	0	1	0	0	0
280	1	1	2	71	1	0	12	1	2	0	3	3	3	0	0	1	0	1	0	3	3	1	0.979167	0	1	4	6.2	180	95	86	36.8	160	96	37.5	01.00	0	1	0	0	0	0	0	0	0	0	0	1	1	0
281	1	0	3	36	3	0	6	0	.	1	1	1	1	0	1	1	0	.	1	2	1	0	0.527778	0	0	4	5.7	152	102	109	37	167	65	23.3	02.30	0	1	0	0	0	0	0	2	1	0	0	0	0	0
282	1	1	3	52	4	0	0	0	0	0	0	0	0	0	0	0	0	0	1	3	3	1	1	0	1	0	8	117	82	71	36.9	174	88	29	02.00	0	0	0	0	0	0	0	2	1	0	0	0	0	0
283	1	0	3	55	4	0	7	0	0	0	2	2	3	0	0	0	0	0	1	3	2	1	0	0	14	0	8.8	200	120	81	36.8	174	120	39.6	01.00	1	1	0	0	0	0	0	1	1	0	0	1	0	0
284	1	1	3	54	.	0	0	0	0	0	0	0	0	0	0	0	0	.	1	2	1	1	1	0	5	0	10	186	95	66	36.5	174	74	24.4	>12	0	1	0	0	0	0	0	1	1	0	0	1	0	0
285	.	1	.	44	4	0	6	0	0	0	2	1	2	0	0	1	0	0	0	6	1	0	2	0	1	0	5.8	167	88	81	36.6	148	55	25.1	03.00	0	0	0	0	0	0	0	1	1	0	0	0	0	1
286	1	1	3	47	2	0	1	0	1	0	0	0	0	0	0	0	0	.	1	2	3	1	1	0	2	0	7.8	200	122	74	36	158	82	32.8	01.00	0	1	0	0	0	0	0	1	1	0	0	0	0	0
287	0	0	1	48	1	1	10	1	3	1	2	3	0	0	1	0	0	0	1	2	3	1	2	0	2	0	7.2	113	89	92	37.4	173	75	25	INHOSPITAL	0	0	0	0	0	0	0	0	0	0	1	0	0	1
288	1	0	3	34	5	.	.	.	.	.	.	.	.	.	.	.	.	.	1	5	1	0	2	0	5	0	6.1	158	74	92	36.6	168	78	27.6	05.00	0	0	0	0	0	0	0	2	1	0	0	0	0	0
289	1	0	3	60	4	0	3	0	0	0	2	0	1	0	0	0	0	0	1	2	3	1	0	0	0	6	4.6	199	103	60	36.5	176	85	27.4	>12	0	0	0	0	0	0	0	1	1	0	0	0	0	1
290	1	2	3	42	1	0	1	0	0	1	0	0	0	0	0	0	0	.	1	2	1	1	0.520833	0	2	0	5.3	195	118	88	36.5	180	85	26.2	>24	0	1	0	0	0	0	0	1	1	0	0	1	0	0
291	1	0	3	43	.	0	0	0	0	0	0	0	0	0	0	0	0	0	1	2	1	0	1	0	5	0	11.6	197	119	108	36.5	163	60	22.5	1.3	1	1	0	0	0	0	1	2	1	0	0	1	1	0
292	1	1	3	59	4	0	1	0	0	0	0	1	0	0	0	0	0	0	1	2	1	1	1	0	12	0	13.8	145	69	62	36.6	152	55	23.8	2.29999999	1	1	2	0	0	0	0	2	1	0	0	1	1	1
[truncated: 16 more columns]
